# Supplementary material for: Protein Abundance of Drug Metabolizing Enzymes in Human Hepatitis C Livers
Source: Int J Mol Sci. 2023 Feb 25;24(5):4543. doi: 10.3390/ijms24054543 (PMC10002520; doi:10.3390/ijms24054543)
Supplement: Supplementary file 1 [file ijms-24-04543-s001.zip]

Archive with 1 entries (1 files):
- ijms-2146685-supplementary.pdf
